# Supplementary material for: Deep RNA sequencing reveals the smallest known mitochondrial micro exon in animals: The placozoan cox1 single base pair exon
Source: PLoS One. 2017 May 18;12(5):e0177959. doi: 10.1371/journal.pone.0177959 (PMC5436844; doi:10.1371/journal.pone.0177959)
Supplement: S1 Data — (TXT) [file pone.0177959.s002.txt]

Output of RNAweasel analyses of placozoan mitochondrial introns containing the cox1 micro exon.


---------------------------------------------------------------------------------------------------------------------------


Trichoplax adhaerens (H1, NC_008151)
Identified RNA structure

                                    Retained # 
                                   of solution
tRNAs without introns                        0
tRNAs mt with intron                         0
tRNAs cp with intron                         0
rnpB (mito + plastid)                        0
rnpB, derived (mito + plastid)               0
5S RNA (complete)                            0
5S RNA (only core region)                    0
rns (complete)                               0
rns (5' portion)                             0
rns (3' portion)                             0
intron IB (complete)                         2
intron IB (extra insertion)                  0
intron IB (5', partial)                      0
intron IB (3', partial)                      0
intron IA                                    0
intron IA (5' partial)                       0
intron I (derived, A)                        0
intron I (derived, B1)                       0
intron ID                                    0
intron IB (extra group)                      0
intron IC1                                   0
intron IC2                                   0
intron IA3                                   0
intron I (derived, B2)                       0
intron II (domainV)                          0
intron II, derived                           0
----------------------------------------------
Total number of introns                      2

******************************************************************************


*************************************************
Condensed alignment for intronI
*************************************************

2 match(es) for intron IB (complete)

Species name                       E-value   # of nt     Start..Stop      Str  #  Structure
------------------------------  ---------- --------- -------------------- --- --- ------------------
                                                                                     [[[[[[      [[[[[[                         ]]]]]] [[[                          ]]]     [   [[[[[     ]]]]]]   [[[[[[                  ]]]]]]          ]]]]] ]
NC_008151                     |   7.32e-13       994        76..423       FW   1 CCA ATTGAC CATA TGCTGG AA cta..(216)...ggt CAA TCAGCA GCT AGGG atccatagtatcc    GT AGC TCA G A GACTA TAC GTCATG t CCTTTT ttg...(32)...cgg AAAGGA -AAAGATA TAGTC C 
NC_008151                     |   1.36e-17       994       506..765       FW   2 TTA CTTCGC CGTA TGCGTG GA aat...(70)...gaa AAA TACGCA GGA AGGT ttt...(21)...ttc TT TCC TCA G A GACTA AAC GCGAAG c CCTAAT gta...(81)...ccc ATTAGG TGAAGATA TAGGC C 


---------------------------------------------------------------------------------------------------------------------------


Placozoa sp. H2 Panama
Identified RNA structure

                                    Retained # 
                                   of solution
tRNAs without introns                        0
tRNAs mt with intron                         0
tRNAs cp with intron                         0
rnpB (mito + plastid)                        0
rnpB, derived (mito + plastid)               0
5S RNA (complete)                            0
5S RNA (only core region)                    0
rns (complete)                               0
rns (5' portion)                             0
rns (3' portion)                             0
intron IB (complete)                         2
intron IB (extra insertion)                  0
intron IB (5', partial)                      0
intron IB (3', partial)                      0
intron IA                                    0
intron IA (5' partial)                       0
intron I (derived, A)                        0
intron I (derived, B1)                       0
intron ID                                    0
intron IB (extra group)                      0
intron IC1                                   0
intron IC2                                   0
intron IA3                                   0
intron I (derived, B2)                       0
intron II (domainV)                          0
intron II, derived                           0
----------------------------------------------
Total number of introns                      2

******************************************************************************


*************************************************
Condensed alignment for intronI
*************************************************

2 match(es) for intron IB (complete)

Species name                       E-value   # of nt     Start..Stop      Str  #  Structure
------------------------------  ---------- --------- -------------------- --- --- ------------------
                                                                                     [[[[[[      [[[[[[                         ]]]]]] [[[                          ]]]     [   [[[[[     ]]]]]]   [[[[[[                  ]]]]]]          ]]]]] ]
Placozoa_sp_H2_Panama_mt_genom|   3.34e-12      1027        81..457       FW   1 CCA ATTGAC CATA TGCTGG AA cta..(226)...ggt CAA TCAGCA GCT AGGG acccatagtatcc    GT AGC TCA G A GACTA TAC GTCATG t CCTTTT tgt...(51)...ctc CAAGGA -AAAGATA TAGTC C 
Placozoa_sp_H2_Panama_mt_genom|   1.05e-17      1027       540..799       FW   2 TTA CTTCGC CGTA TGCGTG GA aat...(70)...gaa AAA TACGCA GGA AGGT ttt...(21)...ttc TT TCC TCA G A GACTA AAC GCGAAG c CCTAAT gtt...(81)...ccc ATTAGG TGAAGATA TAGGC C 


---------------------------------------------------------------------------------------------------------------------------


Placozoa sp. H3 (NC_008834)
Identified RNA structure

                                    Retained # 
                                   of solution
tRNAs without introns                        0
tRNAs mt with intron                         0
tRNAs cp with intron                         0
rnpB (mito + plastid)                        0
rnpB, derived (mito + plastid)               0
5S RNA (complete)                            0
5S RNA (only core region)                    0
rns (complete)                               0
rns (5' portion)                             0
rns (3' portion)                             0
intron IB (complete)                         2
intron IB (extra insertion)                  0
intron IB (5', partial)                      0
intron IB (3', partial)                      0
intron IA                                    0
intron IA (5' partial)                       0
intron I (derived, A)                        0
intron I (derived, B1)                       0
intron ID                                    0
intron IB (extra group)                      0
intron IC1                                   0
intron IC2                                   0
intron IA3                                   0
intron I (derived, B2)                       0
intron II (domainV)                          0
intron II, derived                           0
----------------------------------------------
Total number of introns                      2

******************************************************************************


*************************************************
Condensed alignment for intronI
*************************************************

2 match(es) for intron IB (complete)

Species name                       E-value   # of nt     Start..Stop      Str  #  Structure
------------------------------  ---------- --------- -------------------- --- --- ------------------
                                                                                     [[[[[[      [[[[[[                         ]]]]]] [[[                          ]]]     [   [[[[[     ]]]]]]   [[[[[[                  ]]]]]]          ]]]]] ]
NC_008834                     |   1.69e-17       749        30..334       FW   1 CTT TATGAC CATA TGCTGG AA cta..(201)...ggt CAA TCAGCA GCT AGGG atccatagaatcc    GA AGC TCA G A GACTA AAC GTCATA a GAGCTT ttt              TAGCTT TAAAGATA TAGTC C 
NC_008834                     |   2.66e-17       749       394..638       FW   2 TTA CTTCGC CGTA TGCGTG GA aac...(69)...gga AAA TACGCA GGA AGGT ttg...(18)...ttc TT TCC TCA G A GACTA AAC GCGAAG c CCTAAT tta...(70)...tca ATTAGG TGAAGATA TAGGC C 


---------------------------------------------------------------------------------------------------------------------------


Placozoa sp. H4 (NC_008833)
Identified RNA structure

                                    Retained # 
                                   of solution
tRNAs without introns                        0
tRNAs mt with intron                         0
tRNAs cp with intron                         0
rnpB (mito + plastid)                        0
rnpB, derived (mito + plastid)               0
5S RNA (complete)                            0
5S RNA (only core region)                    0
rns (complete)                               0
rns (5' portion)                             0
rns (3' portion)                             0
intron IB (complete)                         2
intron IB (extra insertion)                  0
intron IB (5', partial)                      0
intron IB (3', partial)                      0
intron IA                                    0
intron IA (5' partial)                       0
intron I (derived, A)                        0
intron I (derived, B1)                       0
intron ID                                    0
intron IB (extra group)                      0
intron IC1                                   0
intron IC2                                   0
intron IA3                                   0
intron I (derived, B2)                       0
intron II (domainV)                          0
intron II, derived                           0
----------------------------------------------
Total number of introns                      2

******************************************************************************


*************************************************
Condensed alignment for intronI
*************************************************

2 match(es) for intron IB (complete)

Species name                       E-value   # of nt     Start..Stop      Str  #  Structure
------------------------------  ---------- --------- -------------------- --- --- ------------------
                                                                                     [[[[[[      [[[[[[                         ]]]]]] [[[                          ]]]     [   [[[[[     ]]]]]]   [[[[[[                  ]]]]]]          ]]]]] ]
NC_008833                     |   9.81e-13       696        33..345       FW   1 CTA TATGAC TATA TGCTGG AA cac..(152)...ggt CAA TCAGCA GCC GAGA tcctgaggatcc     CG CGC CCA G A GACTA TAC GTCATG g CCTTCG gag...(62)...cta AAAGGA -AAAGATA TAGTC C 
NC_008833                     |   7.69e-14       696       418..637       FW   2 CTA CTTCGC CGTA TGCGTG GA aac...(97)...gga AAA TACGCA GGA GGGA aaa...(22)...atc CT TCT TCA G A GACTA GAT GCGAAG c CCTAAT taaaatctactaa    ATTAGG TGAAGATA TAGAC C 


---------------------------------------------------------------------------------------------------------------------------


Placozoa sp. H8 (NC_008832)
Identified RNA structure

                                    Retained # 
                                   of solution
tRNAs without introns                        0
tRNAs mt with intron                         0
tRNAs cp with intron                         0
rnpB (mito + plastid)                        0
rnpB, derived (mito + plastid)               0
5S RNA (complete)                            0
5S RNA (only core region)                    0
rns (complete)                               0
rns (5' portion)                             0
rns (3' portion)                             0
intron IB (complete)                         2
intron IB (extra insertion)                  0
intron IB (5', partial)                      0
intron IB (3', partial)                      0
intron IA                                    0
intron IA (5' partial)                       0
intron I (derived, A)                        0
intron I (derived, B1)                       0
intron ID                                    0
intron IB (extra group)                      0
intron IC1                                   0
intron IC2                                   0
intron IA3                                   0
intron I (derived, B2)                       0
intron II (domainV)                          0
intron II, derived                           0
----------------------------------------------
Total number of introns                      2

******************************************************************************


*************************************************
Condensed alignment for intronI
*************************************************

2 match(es) for intron IB (complete)

Species name                       E-value   # of nt     Start..Stop      Str  #  Structure
------------------------------  ---------- --------- -------------------- --- --- ------------------
                                                                                     [[[[[[      [[[[[[                         ]]]]]] [[[                          ]]]     [   [[[[[     ]]]]]]   [[[[[[                  ]]]]]]          ]]]]] ]
NC_008832                     |   1.33e-19       758        34..275       FW   1 CTA TATGAC TATA TGCTGG AA tac..(138)...ggt CAA TCAGCA GCT AGGG atccatagaatcc    GA AGC CCA G A GACTA TAT GTCATA g GGAATC cttg             GATTCC -GAAGATA TAGTC C 
NC_008832                     |   9.75e-15       758       372..724       FW   2 TTA CTTCGC CGTA TGCGTG GA aac..(190)...gga AAA TACGCA AGA AGGA aat...(22)...atc CT TCT TCA G A GACTA GAT GCGAAG c CCTAAT taa...(53)...ttt TTTAGG TGAAGATA TAGGC C 


---------------------------------------------------------------------------------------------------------------------------


Placozoa sp. H15 (NC_015309)
Identified RNA structure

                                    Retained # 
                                   of solution
tRNAs without introns                        0
tRNAs mt with intron                         0
tRNAs cp with intron                         0
rnpB (mito + plastid)                        0
rnpB, derived (mito + plastid)               0
5S RNA (complete)                            0
5S RNA (only core region)                    0
rns (complete)                               0
rns (5' portion)                             0
rns (3' portion)                             0
intron IB (complete)                         2
intron IB (extra insertion)                  0
intron IB (5', partial)                      0
intron IB (3', partial)                      0
intron IA                                    0
intron IA (5' partial)                       0
intron I (derived, A)                        0
intron I (derived, B1)                       0
intron ID                                    0
intron IB (extra group)                      0
intron IC1                                   0
intron IC2                                   0
intron IA3                                   0
intron I (derived, B2)                       0
intron II (domainV)                          0
intron II, derived                           0
----------------------------------------------
Total number of introns                      2

******************************************************************************


*************************************************
Condensed alignment for intronI
*************************************************

2 match(es) for intron IB (complete)

Species name                       E-value   # of nt     Start..Stop      Str  #  Structure
------------------------------  ---------- --------- -------------------- --- --- ------------------
                                                                                     [[[[[[      [[[[[[                         ]]]]]] [[[                          ]]]     [   [[[[[     ]]]]]]   [[[[[[                  ]]]]]]          ]]]]] ]
NC_015309                     |   8.94e-13       716        33..365       FW   1 CTA TATGAC TATA TGCTGG AA cac..(157)...ggt CAA TCAGCA GCC GAGA tcctgaggatcc     CG CGC CCA G A GACTA TAC GTCATG g CCTTCG gag...(77)...cta AAAGGA -AAAGATA TAGTC C 
NC_015309                     |   6.73e-14       716       438..657       FW   2 CTA CTTCGC CGTA TGCGTG GA aac...(97)...gga AAA TACGCA GGA GGGA aaa...(22)...atc CT TCT TCA G A GACTA GAT GCGAAG c CCTAAT taaaatctactaa    ATTAGG TGAAGATA TAGAC C 


---------------------------------------------------------------------------------------------------------------------------
